# Supplementary material for: Influence of age and sex on winter site fidelity of sanderlings Calidris alba
Source: PeerJ. 2016 Sep 28;4:e2517. doi: 10.7717/peerj.2517 (PMC5045889; doi:10.7717/peerj.2517)
Supplement: Data S1 [file peerj-04-2517-s001.xlsx]

## Sheet: All birds
Só 1 ano					Vários anos						Outside Tejo
Alcochete	88				Alcochete	69					Individuos	12
So Al	79	0.897727			So Al	50	0.724638				Sightings	37
Al+Sam	7	0.0795455			Al+Sam	15	0.217391				From Tejo	0
Al+Sex	2	0.0227273			Al+Sex	4	0.057971				Moved	2	(PV-VC; c. 4,5 km)
Al+Cap	0	0			Al+Cap	0	0
Samouco	42				Samouco	65
So Sam	31	0.738095			So Sam	34	0.523077
Sam+Alc	7	0.166667			Sam+Alc	15	0.230769		110
Sam+Sex	4	0.0952381			Sam+Sex	15	0.230769		0.733333			N
Sam+Cap	0	0			Sam+Cap	1	0.0153846				Individuos	393
											Sightings	1064
Seixal	39				Seixal	50					Alcochete	543
So Sex	31	0.794872			So Sex	26	0.52				Samouco	233
Sex+Sam	4	0.102564			Sex+Sam	15	0.3				Seixal	262
Sex+Alc	2	0.0512821			Sex+Alc	4	0.08				Caparica	26
Sex+Cap	2	0.0512821			Sex+Cap	5	0.1
												N	N (resident)	Proportion
Caparica	6				Caparica	6					Seen 2 winters	78	63	0.807692
So Cap	4	0.666667			So Cap	0	0				Seen 3 winters	38	26	0.684211
Cap+Sex	2	0.333333			Cap+Sex	5	0.833333				Seen 4 winters	34	22	0.647059
Cap+Sam	0	0			Cap+Sam	1	0.166667
Cap+Alc	0	0			Cap+Alc	0	0
Alco-Sam	0.0487805	3.07			Alco-Sam	0.12605	3.07
Alco-Sex	0.016129	14.17			Alco-Sex	0.0347826	14.17
Alco-Cap	0	24.82			Alco-Cap	0	24.82
Sam-Sex	0.0526316	11.32			Sam-Sex	0.15	11.32
Sam-Cap	0	21.65			Sam-Cap	0.0142857	21.65
Sex-Cap	0.0465116	14.54			Sex-Cap	0.0980392	14.54
Alco-Oei	0	29.77			Alco-Oei	0	29.77
Sam-Oei	0	26.76			Sam-Oei	0	26.76
Sex-Oei	0	20.83			Sex-Oei	0	20.83

## Sheet: Only juvs
Só 1 ano					Vários anos
Alcochete	22				Alcochete	19
So Al	21	0.954545			So Al	17	0.894737
Al+Sam	1	0.0454545			Al+Sam	2	0.105263
Al+Sex	0	0			Al+Sex	0	0
Al+Cap	0	0			Al+Cap	0	0
Samouco	7				Samouco	10
So Sam	4	0.571429			So Sam	4	0.4
Sam+Alc	1	0.142857			Sam+Alc	2	0.2
Sam+Sex	2	0.285714			Sam+Sex	4	0.4
Sam+Cap	0	0			Sam+Cap	0	0
Seixal	9				Seixal	15
So Sex	7	0.777778			So Sex	9	0.6
Sex+Sam	2	0.222222			Sex+Sam	4	0.266667
Sex+Alc	0	0			Sex+Alc	0	0
Sex+Cap	0	0			Sex+Cap	2	0.133333
Caparica	0				Caparica	2
So Cap	0	#DIV/0!			So Cap	0	0
Cap+Sex	0	#DIV/0!			Cap+Sex	2	1
Cap+Sam	0	#DIV/0!			Cap+Sam	0	0
Cap+Alc	0	#DIV/0!			Cap+Alc	0	0
Alco-Sam	0.0357143	3.07			Alco-Sam	0.0740741	3.07
Alco-Sex	0	14.17			Alco-Sex	0	14.17
Alco-Cap	0	24.82			Alco-Cap	0	24.82
Sam-Sex	0.142857	11.32			Sam-Sex	0.190476	11.32
Sam-Cap	0	21.65			Sam-Cap	0	21.65
Sex-Cap	0	14.54			Sex-Cap	0.133333	14.54

## Sheet: Fidelity data
	One year								Multiple years
Bird	ni (áreas usadas)	pi (mudanças)	oi (obs)	Sfi	main area	second area	Age	Sexo	ni (áreas usadas)	pi (mudanças)	oi (obs)	Sfi	main area	second area	N years
B3BBYY	1	0	4	1	Alcochete		adult	F							1
B4BBBG	1	0	3	1	Alcochete		adult	M	1	0	6	1	Alcochete		2
B4BBBG	1	0	3	1	Alcochete		adult	M
B4BBGB	1	0	4	1	Alcochete		adult	F							1
B4BBGY	1	0	3	1	Alcochete		adult	M	1	0	4	1	Alcochete		2
B4BBGY	1	0	4	1	Alcochete		adult	M
B4BBRG	1	0	3	1	Alcochete		adult	M							1
B4BGBG	1	0	5	1	Samouco		adult	F	1	0	6	1	Samouco		2
B4BGBG	1	0	3	1	Samouco		adult	F
B4BGRY	1	0	3	1	Alcochete		adult	M	2	1	7	0.958333	Alcochete	Seixal	2
B4BGRY	2	1	4	0.916667	Alcochete	Seixal	adult	M
B4BGWG	2	1	3	0.875	Alcochete	Samouco	adult	F	2	1	7	0.958333	Alcochete	Samouco	2
B4BGWG	1	0	3	1	Alcochete		adult	F
B4BGWR	1	0	3	1	Samouco		adult	M							1
B4BGYY							adult	F	1	0	7	1	Alcochete		2
B4BRBW							adult	M	2	2	6	0.9	Samouco	Seixal	3
B4BRBY	1	0	3	1	Samouco		adult	F	1	0	7	1	Samouco		2
B4BRBY	1	0	4	1	Alcochete		adult	F
B4BRRB							adult	F	2	2	6	0.9	Samouco	Seixal	3
B4BRRW	1	0	4	1	Samouco		adult	M	1	0	8	1	Samouco		3
B4BRRW	1	0	3	1	Samouco		adult	M
B4BRWR							adult	F	1	0	6	1	Samouco		3
B4BWYY	1	0	3	1	Seixal		adult	F	2	1	6	0.95	Samouco	Seixal	2
B4BWYY	2	1	3	0.875	Seixal	Samouco	adult	F
B4BYRR	1	0	3	1	Samouco		adult	F	1	0	9	1	Samouco		3
B4BYRR	1	0	3	1	Samouco		adult	F
B4BYRR	1	0	3	1	Samouco		adult	F
B4BYRW	1	0	6	1	Samouco		adult	M	1	0	10	1	Samouco		2
B4BYRW	1	0	4	1	Samouco		adult	M
B4BYWB	1	0	11	1	Seixal		adult	M	1	0	14	1	Seixal		2
B4BYWB	1	0	3	1	Seixal		adult	M
B4GBBG	1	0	4	1	Alcochete		adult	M							1
B4GBGB	1	0	4	1	Alcochete		adult	M							1
B4GBRB	1	0	4	1	Alcochete		adult	M							1
B4GBRG	1	0	5	1	Alcochete		adult	M							1
B4GBRR	1	0	3	1	Alcochete		adult	F	1	0	6	1	Alcochete		2
B4GBRR	1	0	3	1	Alcochete		adult	F
B4GBRW	1	0	5	1	Alcochete		adult	M							1
B4GBYW	1	0	5	1	Alcochete		adult	M							1
B4GGBB	1	0	5	1	Alcochete		adult	F							1
B4GGRB							adult	M	1	0	6	1	Alcochete		2
B4GGWB	1	0	3	1	Alcochete		adult	F							1
B4RBBB	1	0	5	1	Alcochete		adult	M							1
B4RBBG	1	0	5	1	Alcochete		adult	M							1
B4RBRG	1	0	6	1	Alcochete		adult	M	1	0	9	1	Alcochete		2
B4RBRG	1	0	3	1	Alcochete		adult	M
B4RBWG	1	0	5	1	Alcochete		adult	M							1
B4RBWR	1	0	8	1	Alcochete		adult	M	1	0	12	1	Alcochete		2
B4RBWR	1	0	4	1	Alcochete		adult	M
B4RBYB	1	0	5	1	Alcochete		adult	F	1	0	7	1	Alcochete		2
B4RBYB	1	0	3	1	Alcochete		adult	F
B4RBYW	1	0	9	1	Alcochete		adult	F	1	0	13	1	Alcochete		2
B4RBYW	1	0	4	1	Alcochete		adult	F
B4RBYY	1	0	8	1	Alcochete		adult	F	1	0	12	1	Alcochete		2
B4RBYY	1	0	4	1	Alcochete		adult	F
B4RGBB	1	0	5	1	Alcochete		adult	M							1
B4RGRB	1	0	3	1	Alcochete		adult	F	1	0	6	1	Alcochete		2
B4RGRB	1	0	3	1	Alcochete		adult	F
B4RRRB	1	0	7	1	Alcochete		adult	M	1	0	11	1	Alcochete		2
B4RRRB	1	0	4	1	Alcochete		adult	M
B4RRRR	1	0	5	1	Alcochete		adult	F							1
B4RRRW	1	0	6	1	Alcochete		adult	F							1
B4RRRY							adult	F	1	0	6	1	Alcochete		2
B4RRWR	1	0	9	1	Alcochete		adult	M	1	0	12	1	Alcochete		2
B4RRWR	1	0	3	1	Alcochete		adult	M
B4RRWW	1	0	3	1	Alcochete		adult	M							1
B4RRYY	1	0	6	1	Alcochete		adult	M	1	0	9	1	Alcochete		2
B4RRYY	1	0	3	1	Alcochete		adult	M
B4RWGB	1	0	4	1	Alcochete		adult	F	1	0	7	1	Alcochete		2
B4RWGB	1	0	3	1	Alcochete		adult	F
B4RWRW	1	0	5	1	Caparica		adult	F	2	2	9	0.9375	Samouco	Caparica	3
B4RWRW	2	1	3	0.875	Samouco	Caparica	adult	F
B4RWWB	1	0	3	1	Alcochete		adult	M	2	1	6	0.95	Samouco	Alcochete	2
B4RWWB	1	0	3	1	Samouco		adult	M
B4RWWW	1	0	5	1	Samouco		adult	M	1	0	9	1	Samouco		3
B4RWWW	1	0	3	1	Samouco		adult	M
B4RWWY	1	0	5	1	Samouco		adult	M	1	0	8	1	Samouco		3
B4RWWY	1	0	3	1	Samouco		adult	M
B4RWYW	1	0	3	1	Alcochete		adult	M	2	2	9	0.9375	Samouco	Alcochete	3
B4RWYW	2	1	4	0.916667	Alcochete	Samouco	adult	M
B4RYBG	1	0	6	1	Alcochete		adult	M							1
B4RYYB	1	0	6	1	Alcochete		adult	F	1	0	11	1	Alcochete		3
B4RYYB	1	0	3	1	Alcochete		adult	F
B4RYYW	1	0	3	1	Alcochete		adult	F							1
B4WBBB	1	0	5	1	Alcochete		adult	M							1
B4WBBG	1	0	10	1	Seixal		adult	M	1	0	12	1	Seixal		2
B4WBBG	1	0	3	1	Seixal		adult	M
B4WBBY	1	0	3	1	Alcochete		adult	F							1
B4WBRB	1	0	8	1	Alcochete		adult	M	1	0	10	1	Alcochete		2
B4WBRB	1	0	3	1	Alcochete		adult	M
B4WBRW	1	0	11	1	Alcochete		adult	M	1	0	14	1	Alcochete		2
B4WBRW	1	0	3	1	Alcochete		adult	M
B4WBRY	1	0	3	1	Alcochete		adult	M							1
B4WBWB	1	0	13	1	Alcochete		adult	F	1	0	16	1	Alcochete		2
B4WBWB	1	0	3	1	Alcochete		adult	F
B4WBWG	2	1	4	0.916667	Seixal	Caparica	adult	F	3	2	7	0.833333	Seixal	Samouco	3
B4WBWG	2	1	3	0.875	Seixal	Samouco	adult	F
B4WBWR	1	0	8	1	Alcochete		adult	F	1	0	12	1	Alcochete		2
B4WBWR	1	0	4	1	Alcochete		adult	F
B4WBYG	1	0	6	1	Seixal		adult	M	1	0	10	1	Seixal		2
B4WBYG	1	0	4	1	Seixal		adult	M
B4WGRB	1	0	7	1	Seixal		adult	M	1	0	10	1	Seixal		3
B4WGRB	1	0	3	1	Seixal		adult	M
B4WGYB	1	0	6	1	Seixal		adult	M	1	0	9	1	Seixal		2
B4WGYB	1	0	3	1	Seixal		adult	M
B4WRBB	1	0	3	1	Seixal		adult	M							1
B4WRBR	1	0	6	1	Seixal		adult	M							1
B4WRRY	1	0	4	1	Caparica		adult	F	2	1	7	0.958333	Seixal	Caparica	2
B4WRRY	1	0	3	1	Caparica		adult	F
B4WRRW	1	0	3	1	Samouco		adult	F	2	1	6	0.95	Seixal	Samouco	3
B4WRRW	1	0	3	1	Seixal	Samouco	adult	F
B4WRWY	1	0	3	1	Seixal		adult	M							1
B4WRYB	1	0	6	1	Caparica		adult	M	2	1	9	0.96875	Seixal	Caparica	2
B4WWBB	2	2	10	0.944444	Seixal	Caparica	adult	F							1
B4WWBR							adult	M	1	0	6	1	Seixal		3
B4WWRB	1	0	13	1	Seixal		adult	F	1	0	17	1	Seixal		2
B4WWRB	1	0	4	1	Seixal		adult	F
B4WWYB							adult	M	1	0	6	1	Seixal		3
B4WYBR	1	0	5	1	Alcochete		adult	M	1	0	8	1	Alcochete		2
B4WYRR	1	0	3	1	Alcochete		adult	F	2	1	6	0.95	Alcochete	Samouco	2
B4WYRR	2	1	3	0.875	Alcochete	Samouco	adult	F
B4WYRY	1	0	4	1	Alcochete		adult	M							1
B4WYWB	1	0	7	1	Alcochete		adult	F							1
B4WYWR	1	0	4	1	Alcochete		adult	M							1
B4WYWY	1	0	6	1	Alcochete		adult	M							1
B4WYYB	1	0	4	1	Alcochete		adult	F	1	0	6	1	Alcochete		2
B4WYYW	1	0	15	1	Alcochete		adult	M	1	0	18	1	Alcochete		2
B4WYYW	1	0	3	1	Alcochete		adult	M
B4YBRW	1	0	6	1	Seixal		adult	M							1
B4YBWG	1	0	12	1	Seixal		adult	M	1	0	15	1	Seixal		2
B4YBWG	1	0	3	1	Seixal		adult	M
B4YBYB							adult	M	2	2	6	0.9	Samouco	Alcochete	3
B4YBYG	1	0	16	1	Seixal		adult	M							1
B4YBYY							adult	F	2	1	6	0.95	Samouco	Seixal	2
B4YGBB	1	0	9	1	Seixal		adult	M	1	0	11	1	Seixal		2
B4YGGB	1	0	5	1	Seixal		adult	M							1
B4YGWB	1	0	4	1	Seixal		adult	M							1
B4YRBB	1	0	3	1	Seixal		adult	M	2	1	7	0.958333	Samouco	Seixal	3
B4YRBB	1	0	3	1	Seixal		adult	M
B4YRRB	1	0	3	1	Samouco		adult	M	1	0	7	1	Samouco		2
B4YRRB	1	0	4	1	Samouco		adult	M
B4YRRY	1	0	4	1	Samouco		adult	M	1	0	7	1	Samouco		2
B4YRRY	1	0	3	1	Samouco		adult	M
B4YRWY	1	0	3	1	Samouco		adult	F	1	0	7	1	Samouco		2
B4YRWY	1	0	4	1	Samouco		adult	F
B4YRWW	1	0	8	1	Samouco		adult	M	1	0	12	1	Samouco		3
B4YRWW	1	0	3	1	Samouco		adult	M
B4YRYW	2	1	4	0.916667	Samouco	Alcochete	adult	F							1
B4YWBG	1	0	3	1	Seixal		adult	M							1
B4YWGB	1	0	5	1	Seixal		adult	F	1	0	9	1	Seixal		3
B4YWRY	1	0	4	1	Samouco		adult	F	1	0	8	1	Samouco		3
B4YWWB	1	0	5	1	Seixal		adult		1	0	7	1	Seixal		2
B4YWWR	1	0	11	1	Alcochete		adult		2	1	15	0.982143	Samouco	Alcochete	3
B4YWWY							adult		1	0	6	1	Samouco		2
B4YWYW							adult	M	1	0	8	1	Samouco		3
B4YYBB	2	1	14	0.980769	Seixal	Alcochete	adult	M	2	1	16	0.983333	Seixal	Alcochete	2
B4YYBY	1	0	9	1	Alcochete		adult	M							1
B4YYGB	1	0	8	1	Seixal		adult	F							1
B4YYRR	1	0	8	1	Samouco		adult	M							1
B4YYRW	1	0	4	1	Samouco		adult	M	1	0	7	1	Samouco		2
B4YYRW	1	0	3	1	Samouco		adult	M
B4YYRY	1	0	8	1	Samouco		adult	F	1	0	12	1	Samouco		2
B4YYRY	1	0	4	1	Samouco		adult	F
G2GWYY	1	0	3	1	Samouco		adult	M	2	1	6	0.95	Samouco	Alcochete	2
G2GWYY	1	0	3	1	Alcochete		adult	M
G2GYRG	1	0	7	1	Alcochete		adult	M							1
G2RYGG	1	0	6	1	Seixal		adult	F							1
G3YYGB	1	0	3	1	Seixal		adult	M	1	0	7	1	Seixal		2
G3YYGB	1	0	4	1	Seixal		adult	M
B4BGRB	1	0	4	1	Alcochete		juvenile		1	0	6	1	Alcochete		2
B4BGRR							juvenile		1	0	6	1	Alcochete		2
B4BGRW	1	0	7	1	Alcochete		juvenile								1
B4BGWY	1	0	3	1	Alcochete		juvenile		1	0	6	1	Alcochete		2
B4BGYB	1	0	4	1	Samouco		juvenile		1	0	6	1	Samouco		2
B4BGYR	2	1	6	0.95	Alcochete	Samouco	juvenile								1
B4GBRY	1	0	4	1	Alcochete		juvenile								1
B4GBWY	1	0	11	1	Alcochete		juvenile		1	0	14	1	Alcochete		2
B4GGGB	1	0	6	1	Alcochete		juvenile		1	0	9	1	Alcochete		2
B4RBGB	1	0	6	1	Alcochete		juvenile								1
B4RGBG	1	0	3	1	Alcochete		juvenile								1
B4RGBW	1	0	6	1	Alcochete		juvenile								1
B4RWBG	1	0	4	1	Alcochete		juvenile		1	0	7	1	Alcochete		2
B4RYBB	2	1	4	0.916667	Samouco	Alcochete	juvenile		2	1	7	0.958333	Samouco	Alcochete	2
B4WBGG	2	1	3	0.875	Seixal	Caparica	juvenile		2	1	6		Seixal	Caparica	2
B4YGBY	1	0	4	1	Seixal		juvenile		1	0	6	1	Seixal		2
B4YGYB	1	0	3	1	Seixal		juvenile		1	0	6	1	Seixal		2
B4YRYR	2	1	4	0.916667	Seixal	Samouco	juvenile		2	2	7	0.916667	Samouco	Seixal	3
B4YWBB	2	1	4	0.916667	Samouco	Seixal	juvenile		2	1	6	0.95	Samouco	Seixal	2
B4YWYB	1	0	3	1	Samouco		juvenile		1	0	8	1	Samouco		3
B4YYBG	1	0	3	1	Seixal		juvenile		1	0	6	1	Seixal		2
B4YYBR	1	0	3	1	Samouco		juvenile		1	0	7	1	Samouco		3
Y4YRWW	2	1	3	0.875	Seixal	Alcochete	juvenile								1

## Sheet: Distances
	Alc-Sam	Alc-Sex	Alc-Cap	Alc-Oei	Sam-Sei	Sam-Cap	Sam-Oei	Sei-Cap	Sei-Oei			GLMERs:
	0	0.111111	0	0	0	0	0	0	0			MY	B	SE	z	p
	0.0526316	0	0	0	0.0909091	0	0	0	0			dist	-0.276	0.026	10.57	<0.001
	0.0283019	0.0196078	0	0	0.0333333	0	0	0.0555556	0			int	0.516	0.142	3.63	<0.001
	0.0588235	0	0	0	0	0	0	0	0
												SY
%1Y	0.0349392	0.0326797	0	0	0.0310606	0	0	0.0138889	0			dist	-0.609	0.071	8.6	<0.001
dist	3.2	14.1	24.8	29.4	11.2	21.9	26.8	14.5	20.5			year	-0.082	0.183	0.45	>0.5
%MY	0.125	0.037	0	0	0.146	0.018	0	0.098	0			inter	2.167	2.216	0.98	>0.2
Multiple Years					Single Year							corr(dist/year)	-0.003
bird	prob	dist	age		bird	prob	dist	year
B3BBYY	1	0	adult		B3BBYY	1	0	12				B3BBYY	1	0	4	1	Alcochete		adult
B3BBYY	0	3.2	adult		B3BBYY	0	3.2	12				B4BBBG	1	0	3	1	Alcochete		adult
B3BBYY	0	14.1	adult		B3BBYY	0	14.1	12				B4BBBG	1	0	3	1	Alcochete		adult
B3BBYY	0	24.8	adult		B3BBYY	0	24.8	12				B4BBGB	1	0	4	1	Alcochete		adult
B3BBYY	0	29.4	adult		B3BBYY	0	29.4	12				B4BBGY	1	0	3	1	Alcochete		adult
B4BBBG	1	0	adult		B4BBBG	1	0	12				B4BBGY	1	0	4	1	Alcochete		adult
B4BBBG	0	3.2	adult		B4BBBG	0	3.2	12				B4BBRG	1	0	3	1	Alcochete		adult
B4BBBG	0	14.1	adult		B4BBBG	0	14.1	12				B4BGBG	1	0	5	1	Samouco		adult
B4BBBG	0	24.8	adult		B4BBBG	0	24.8	12				B4BGBG	1	0	3	1	Samouco		adult
B4BBBG	0	29.4	adult		B4BBBG	0	29.4	12				B4BGRY	1	0	3	1	Alcochete		adult
B4BBGB	1	0	adult		B4BBBG	1	0	13				B4BGRY	2	1	4	0.916667	Alcochete	Seixal	adult
B4BBGB	0	3.2	adult		B4BBBG	0	3.2	13				B4BGWG	2	1	3	0.875	Alcochete	Samouco	adult
B4BBGB	0	14.1	adult		B4BBBG	0	14.1	13				B4BGWG	1	0	3	1	Alcochete		adult
B4BBGB	0	24.8	adult		B4BBBG	0	24.8	13				B4BGWR	1	0	3	1	Samouco		adult
B4BBGB	0	29.4	adult		B4BBBG	0	29.4	13				B4BGYY							adult
B4BBGY	1	0	adult		B4BBGB	1	0	12				B4BRBW							adult
B4BBGY	0	3.2	adult		B4BBGB	0	3.2	12				B4BRBY	1	0	3	1	Samouco		adult
B4BBGY	0	14.1	adult		B4BBGB	0	14.1	12				B4BRBY	1	0	4	1	Alcochete		adult
B4BBGY	0	24.8	adult		B4BBGB	0	24.8	12				B4BRRB							adult
B4BBGY	0	29.4	adult		B4BBGB	0	29.4	12				B4BRRW	1	0	4	1	Samouco		adult
B4BBRG	1	0	adult		B4BBGY	1	0	12				B4BRRW	1	0	3	1	Samouco		adult
B4BBRG	0	3.2	adult		B4BBGY	0	3.2	12
B4BBRG	0	14.1	adult		B4BBGY	0	14.1	12
B4BBRG	0	24.8	adult		B4BBGY	0	24.8	12
B4BBRG	0	29.4	adult		B4BBGY	0	29.4	12
B4BGBB	1	0	adult		B4BBGY	1	0	13
B4BGBB	0	3.2	adult		B4BBGY	0	3.2	13
B4BGBB	0	14.1	adult		B4BBGY	0	14.1	13
B4BGBB	0	24.8	adult		B4BBGY	0	24.8	13
B4BGBB	0	29.4	adult		B4BBGY	0	29.4	13
B4BGBG	1	0	adult		B4BBRG	1	0	12
B4BGBG	0	3.2	adult		B4BBRG	0	3.2	12
B4BGBG	0	11.2	adult		B4BBRG	0	14.1	12
B4BGBG	0	21.9	adult		B4BBRG	0	24.8	12
B4BGBG	0	26.8	adult		B4BBRG	0	29.4	12
B4BGRY	0	0	adult		B4BGBG	1	0	12
B4BGRY	0	3.2	adult		B4BGBG	0	3.2	12
B4BGRY	1	14.1	adult		B4BGBG	0	11.2	12
B4BGRY	0	24.8	adult		B4BGBG	0	21.9	12
B4BGRY	0	29.4	adult		B4BGBG	0	26.8	12
B4BGWG	0	0	adult		B4BGBG	1	0	13
B4BGWG	1	3.2	adult		B4BGBG	0	3.2	13
B4BGWG	0	14.1	adult		B4BGBG	0	11.2	13
B4BGWG	0	24.8	adult		B4BGBG	0	21.9	13
B4BGWG	0	29.4	adult		B4BGBG	0	26.8	13
B4BGWR	1	0	adult		B4BGBB	1	0	12
B4BGWR	0	3.2	adult		B4BGBB	0	3.2	12
B4BGWR	0	11.2	adult		B4BGBB	0	14.1	12
B4BGWR	0	21.9	adult		B4BGBB	0	24.8	12
B4BGWR	0	26.8	adult		B4BGBB	0	29.4	12
B4BGYW	1	0	adult		B4BGRB	1	0	12
B4BGYW	0	3.2	adult		B4BGRB	0	3.2	12
B4BGYW	0	14.1	adult		B4BGRB	0	14.1	12
B4BGYW	0	24.8	adult		B4BGRB	0	24.8	12
B4BGYW	0	29.4	adult		B4BGRB	0	29.4	12
B4BGYY	1	0	adult		B4BGRB	1	0	13
B4BGYY	0	3.2	adult		B4BGRB	0	3.2	13
B4BGYY	0	14.1	adult		B4BGRB	0	14.1	13
B4BGYY	0	24.8	adult		B4BGRB	0	24.8	13
B4BGYY	0	29.4	adult		B4BGRB	0	29.4	13
B4BRBW	0	0	adult		B4BGRR	1	0	13
B4BRBW	0	3.2	adult		B4BGRR	0	3.2	13
B4BRBW	1	11.2	adult		B4BGRR	0	14.1	13
B4BRBW	0	21.9	adult		B4BGRR	0	24.8	13
B4BRBW	0	26.8	adult		B4BGRR	0	29.4	13
B4BRBY	1	0	adult		B4BGRW	1	0	12
B4BRBY	0	3.2	adult		B4BGRW	0	3.2	12
B4BRBY	0	11.2	adult		B4BGRW	0	14.1	12
B4BRBY	0	21.9	adult		B4BGRW	0	24.8	12
B4BRBY	0	26.8	adult		B4BGRW	0	29.4	12
B4BRRB	0	0	adult		B4BGRY	1	0	12
B4BRRB	0	3.2	adult		B4BGRY	0	3.2	12
B4BRRB	1	11.2	adult		B4BGRY	0	14.1	12
B4BRRB	0	21.9	adult		B4BGRY	0	24.8	12
B4BRRB	0	26.8	adult		B4BGRY	0	29.4	12
B4RRRR	1	0	adult		B4BGRY	0	0	13
B4RRRR	0	3.2	adult		B4BGRY	0	3.2	13
B4RRRR	0	11.2	adult		B4BGRY	1	14.1	13
B4RRRR	0	21.9	adult		B4BGRY	0	24.8	13
B4RRRR	0	26.8	adult		B4BGRY	0	29.4	13
B4BRRW	1	0	adult		B4BGWG	0	0	12
B4BRRW	0	3.2	adult		B4BGWG	1	3.2	12
B4BRRW	0	11.2	adult		B4BGWG	0	14.1	12
B4BRRW	0	21.9	adult		B4BGWG	0	24.8	12
B4BRRW	0	26.8	adult		B4BGWG	0	29.4	12
B4BRWR	1	0	adult		B4BGWG	0	0	13
B4BRWR	0	3.2	adult		B4BGWG	1	3.2	13
B4BRWR	0	11.2	adult		B4BGWG	0	14.1	13
B4BRWR	0	21.9	adult		B4BGWG	0	24.8	13
B4BRWR	0	26.8	adult		B4BGWG	0	29.4	13
B4BWYY	0	0	adult		B4BGWR	1	0	12
B4BWYY	0	3.2	adult		B4BGWR	0	3.2	12
B4BWYY	1	11.2	adult		B4BGWR	0	11.2	12
B4BWYY	0	21.9	adult		B4BGWR	0	21.9	12
B4BWYY	0	26.8	adult		B4BGWR	0	26.8	12
B4BYRR	1	0	adult		B4BGWY	0	3.2	12
B4BYRR	0	3.2	adult		B4BGWY	0	14.1	12
B4BYRR	0	11.2	adult		B4BGWY	0	24.8	12
B4BYRR	0	21.9	adult		B4BGWY	0	29.4	12
B4BYRR	0	26.8	adult		B4BGWY	1	0	12
B4BYRW	1	0	adult		B4BGWY	0	3.2	13
B4BYRW	0	3.2	adult		B4BGWY	0	14.1	13
B4BYRW	0	11.2	adult		B4BGWY	0	24.8	13
B4BYRW	0	21.9	adult		B4BGWY	0	29.4	13
B4BYRW	0	26.8	adult		B4BGWY	1	0	13
B4BYWB	1	0	adult		B4BGYB	1	0	12
B4BYWB	0	14.1	adult		B4BGYB	0	3.2	12
B4BYWB	0	11.2	adult		B4BGYB	0	11.2	12
B4BYWB	0	14.5	adult		B4BGYB	0	21.9	12
B4BYWB	0	20.5	adult		B4BGYB	0	26.8	12
B4GBBG	1	0	adult		B4BGYR	1	0	12
B4GBBG	0	3.2	adult		B4BGYR	0	3.2	12
B4GBBG	0	14.1	adult		B4BGYR	0	14.1	12
B4GBBG	0	24.8	adult		B4BGYR	0	24.8	12
B4GBBG	0	29.4	adult		B4BGYR	0	29.4	12
B4GBGB	1	0	adult		B4BGYY	1	0	12
B4GBGB	0	3.2	adult		B4BGYY	0	3.2	12
B4GBGB	0	14.1	adult		B4BGYY	0	14.1	12
B4GBGB	0	24.8	adult		B4BGYY	0	24.8	12
B4GBGB	0	29.4	adult		B4BGYY	0	29.4	12
B4GBGG	1	0	adult		B4BRBW	1	0	11
B4GBGG	0	3.2	adult		B4BRBW	0	3.2	11
B4GBGG	0	14.1	adult		B4BRBW	0	11.2	11
B4GBGG	0	24.8	adult		B4BRBW	0	21.9	11
B4GBGG	0	29.4	adult		B4BRBW	0	26.8	11
B4GBRB	1	0	adult		B4BRBW	1	0	12
B4GBRB	0	3.2	adult		B4BRBW	0	11.2	12
B4GBRB	0	14.1	adult		B4BRBW	0	14.1	12
B4GBRB	0	24.8	adult		B4BRBW	0	14.5	12
B4GBRB	0	29.4	adult		B4BRBW	0	20.5	12
B4GBRG	1	0	adult		B4BRBW	1	0	13
B4GBRG	0	3.2	adult		B4BRBW	0	3.2	13
B4GBRG	0	14.1	adult		B4BRBW	0	11.2	13
B4GBRG	0	24.8	adult		B4BRBW	0	21.9	13
B4GBRG	0	29.4	adult		B4BRBW	0	26.8	13
B4GBRR	1	0	adult		B4BRBY	1	0	10
B4GBRR	0	3.2	adult		B4BRBY	0	3.2	10
B4GBRR	0	14.1	adult		B4BRBY	0	11.2	10
B4GBRR	0	24.8	adult		B4BRBY	0	21.9	10
B4GBRR	0	29.4	adult		B4BRBY	0	26.8	10
B4GBRW	1	0	adult		B4BRBY	1	0	12
B4GBRW	0	3.2	adult		B4BRBY	0	3.2	12
B4GBRW	0	14.1	adult		B4BRBY	0	11.2	12
B4GBRW	0	24.8	adult		B4BRBY	0	21.9	12
B4GBRW	0	29.4	adult		B4BRBY	0	26.8	12
B4GBYW	1	0	adult		B4BRRW	1	0	12
B4GBYW	0	3.2	adult		B4BRRW	0	3.2	12
B4GBYW	0	14.1	adult		B4BRRW	0	11.2	12
B4GBYW	0	24.8	adult		B4BRRW	0	21.9	12
B4GBYW	0	29.4	adult		B4BRRW	0	26.8	12
B4GGBB	0	0	adult		B4BRWR	1	0	10
B4GGBB	1	3.2	adult		B4BRWR	0	3.2	10
B4GGBB	0	14.1	adult		B4BRWR	0	11.2	10
B4GGBB	0	24.8	adult		B4BRWR	0	21.9	10
B4GGBB	0	29.4	adult		B4BRWR	0	26.8	10
B4GGBG	0	0	adult		B4BRWR	1	0	12
B4GGBG	1	3.2	adult		B4BRWR	0	3.2	12
B4GGBG	0	14.1	adult		B4BRWR	0	11.2	12
B4GGBG	0	24.8	adult		B4BRWR	0	21.9	12
B4GGBG	0	29.4	adult		B4BRWR	0	26.8	12
B4GGBY	1	0	adult		B4BRWR	1	0	13
B4GGBY	0	3.2	adult		B4BRWR	0	3.2	13
B4GGBY	0	14.1	adult		B4BRWR	0	11.2	13
B4GGBY	0	24.8	adult		B4BRWR	0	21.9	13
B4GGBY	0	29.4	adult		B4BRWR	0	26.8	13
B4GGRB	1	0	adult		B4BWYY	1	0	10
B4GGRB	0	3.2	adult		B4BWYY	0	3.2	10
B4GGRB	0	14.1	adult		B4BWYY	0	11.2	10
B4GGRB	0	24.8	adult		B4BWYY	0	21.9	10
B4GGRB	0	29.4	adult		B4BWYY	0	26.8	10
B4GGWB	1	0	adult		B4BWYY	1	0	12
B4GGWB	0	3.2	adult		B4BWYY	0	11.2	12
B4GGWB	0	14.1	adult		B4BWYY	0	14.1	12
B4GGWB	0	24.8	adult		B4BWYY	0	14.5	12
B4GGWB	0	29.4	adult		B4BWYY	0	20.5	12
B4RBBB	1	0	adult		B4BYRR	1	0	10
B4RBBB	0	3.2	adult		B4BYRR	0	3.2	10
B4RBBB	0	14.1	adult		B4BYRR	0	11.2	10
B4RBBB	0	24.8	adult		B4BYRR	0	21.9	10
B4RBBB	0	29.4	adult		B4BYRR	0	26.8	10
B4RBRG	1	0	adult		B4BYRR	1	0	12
B4RBRG	0	3.2	adult		B4BYRR	0	3.2	12
B4RBRG	0	14.1	adult		B4BYRR	0	11.2	12
B4RBRG	0	24.8	adult		B4BYRR	0	21.9	12
B4RBRG	0	29.4	adult		B4BYRR	0	26.8	12
B4RBWG	1	0	adult		B4BYRR	1	0	13
B4RBWG	0	3.2	adult		B4BYRR	0	3.2	13
B4RBWG	0	14.1	adult		B4BYRR	0	11.2	13
B4RBWG	0	24.8	adult		B4BYRR	0	21.9	13
B4RBWG	0	29.4	adult		B4BYRR	0	26.8	13
B4RBWR	1	0	adult		B4BYRW	1	0	10
B4RBWR	0	3.2	adult		B4BYRW	0	3.2	10
B4RBWR	0	14.1	adult		B4BYRW	0	11.2	10
B4RBWR	0	24.8	adult		B4BYRW	0	21.9	10
B4RBWR	0	29.4	adult		B4BYRW	0	26.8	10
B4RBYB	1	0	adult		B4BYRW	1	0	12
B4RBYB	0	3.2	adult		B4BYRW	0	3.2	12
B4RBYB	0	14.1	adult		B4BYRW	0	11.2	12
B4RBYB	0	24.8	adult		B4BYRW	0	21.9	12
B4RBYB	0	29.4	adult		B4BYRW	0	26.8	12
B4RBYW	1	0	adult		B4BYWB	1	0	11
B4RBYW	0	3.2	adult		B4BYWB	0	11.2	11
B4RBYW	0	14.1	adult		B4BYWB	0	14.1	11
B4RBYW	0	24.8	adult		B4BYWB	0	14.5	11
B4RBYW	0	29.4	adult		B4BYWB	0	20.5	11
B4RBYY	1	0	adult		B4BYWB	1	0	12
B4RBYY	0	3.2	adult		B4BYWB	0	11.2	12
B4RBYY	0	14.1	adult		B4BYWB	0	14.1	12
B4RBYY	0	24.8	adult		B4BYWB	0	14.5	12
B4RBYY	0	29.4	adult		B4BYWB	0	20.5	12
B4RGBB	1	0	adult		B4GBBB	1	0	12
B4RGBB	0	3.2	adult		B4GBBB	0	3.2	12
B4RGBB	0	14.1	adult		B4GBBB	0	14.1	12
B4RGBB	0	24.8	adult		B4GBBB	0	24.8	12
B4RGBB	0	29.4	adult		B4GBBB	0	29.4	12
B4RGRB	1	0	adult		B4GBBG	1	0	12
B4RGRB	0	3.2	adult		B4GBBG	0	3.2	12
B4RGRB	0	14.1	adult		B4GBBG	0	14.1	12
B4RGRB	0	24.8	adult		B4GBBG	0	24.8	12
B4RGRB	0	29.4	adult		B4GBBG	0	29.4	12
B4RRRB	1	0	adult		B4GBGB	1	0	12
B4RRRB	0	3.2	adult		B4GBGB	0	3.2	12
B4RRRB	0	14.1	adult		B4GBGB	0	14.1	12
B4RRRB	0	24.8	adult		B4GBGB	0	24.8	12
B4RRRB	0	29.4	adult		B4GBGB	0	29.4	12
B4RRRW	1	0	adult		B4GBRB	1	0	12
B4RRRW	0	3.2	adult		B4GBRB	0	3.2	12
B4RRRW	0	14.1	adult		B4GBRB	0	14.1	12
B4RRRW	0	24.8	adult		B4GBRB	0	24.8	12
B4RRRW	0	29.4	adult		B4GBRB	0	29.4	12
B4RRRY	1	0	adult		B4GBRG	1	0	12
B4RRRY	0	3.2	adult		B4GBRG	0	3.2	12
B4RRRY	0	14.1	adult		B4GBRG	0	14.1	12
B4RRRY	0	24.8	adult		B4GBRG	0	24.8	12
B4RRRY	0	29.4	adult		B4GBRG	0	29.4	12
B4RRWR	1	0	adult		B4GBRR	1	0	12
B4RRWR	0	3.2	adult		B4GBRR	0	3.2	12
B4RRWR	0	14.1	adult		B4GBRR	0	14.1	12
B4RRWR	0	24.8	adult		B4GBRR	0	24.8	12
B4RRWR	0	29.4	adult		B4GBRR	0	29.4	12
B4RRWG	1	0	adult		B4GBRW	1	0	12
B4RRWG	0	3.2	adult		B4GBRW	0	3.2	12
B4RRWG	0	14.1	adult		B4GBRW	0	14.1	12
B4RRWG	0	24.8	adult		B4GBRW	0	24.8	12
B4RRWG	0	29.4	adult		B4GBRW	0	29.4	12
B4RRWW	1	0	adult		B4GBRY	1	0	12
B4RRWW	0	3.2	adult		B4GBRY	0	3.2	12
B4RRWW	0	14.1	adult		B4GBRY	0	14.1	12
B4RRWW	0	24.8	adult		B4GBRY	0	24.8	12
B4RRWW	0	29.4	adult		B4GBRY	0	29.4	12
B4RRYY	1	0	adult		B4GBWY	1	0	12
B4RRYY	0	3.2	adult		B4GBWY	0	3.2	12
B4RRYY	0	14.1	adult		B4GBWY	0	14.1	12
B4RRYY	0	24.8	adult		B4GBWY	0	24.8	12
B4RRYY	0	29.4	adult		B4GBWY	0	29.4	12
B4RWGB	1	0	adult		B4GBYW	1	0	12
B4RWGB	0	3.2	adult		B4GBYW	0	3.2	12
B4RWGB	0	14.1	adult		B4GBYW	0	14.1	12
B4RWGB	0	24.8	adult		B4GBYW	0	24.8	12
B4RWGB	0	29.4	adult		B4GBYW	0	29.4	12
B4RWRW	0	3.2	adult		B4GBYY	1	0	12
B4RWRW	0	11.2	adult		B4GBYY	0	3.2	12
B4RWRW	1	21.9	adult		B4GBYY	0	14.1	12
B4RWRW	0	26.8	adult		B4GBYY	0	24.8	12
B4RWRW	0	0	adult		B4GBYY	0	29.4	12
B4RWWB	0	0	adult		B4GGBB	1	0	12
B4RWWB	1	3.2	adult		B4GGBB	0	3.2	12
B4RWWB	0	11.2	adult		B4GGBB	0	14.1	12
B4RWWB	0	21.9	adult		B4GGBB	0	24.8	12
B4RWWB	0	26.8	adult		B4GGBB	0	29.4	12
B4RWWW	1	0	adult		B4GGGB	1	0	12
B4RWWW	0	3.2	adult		B4GGGB	0	3.2	12
B4RWWW	0	11.2	adult		B4GGGB	0	14.1	12
B4RWWW	0	21.9	adult		B4GGGB	0	24.8	12
B4RWWW	0	26.8	adult		B4GGGB	0	29.4	12
B4RWWY	1	0	adult		B4GGGB	1	0	13
B4RWWY	0	3.2	adult		B4GGGB	0	3.2	13
B4RWWY	0	11.2	adult		B4GGGB	0	14.1	13
B4RWWY	0	21.9	adult		B4GGGB	0	24.8	13
B4RWWY	0	26.8	adult		B4GGGB	0	29.4	13
B4RWYW	0	0	adult		B4GGWB	1	0	12
B4RWYW	1	3.2	adult		B4GGWB	0	3.2	12
B4RWYW	0	11.2	adult		B4GGWB	0	14.1	12
B4RWYW	0	21.9	adult		B4GGWB	0	24.8	12
B4RWYW	0	26.8	adult		B4GGWB	0	29.4	12
B4RYBB	1	0	adult		B4RBBB	1	0	12
B4RYBB	0	3.2	adult		B4RBBB	0	3.2	12
B4RYBB	0	14.1	adult		B4RBBB	0	14.1	12
B4RYBB	0	24.8	adult		B4RBBB	0	24.8	12
B4RYBB	0	29.4	adult		B4RBBB	0	29.4	12
B4RYBG	1	0	adult		B4RBBG	1	0	12
B4RYBG	0	3.2	adult		B4RBBG	0	3.2	12
B4RYBG	0	14.1	adult		B4RBBG	0	14.1	12
B4RYBG	0	24.8	adult		B4RBBG	0	24.8	12
B4RYBG	0	29.4	adult		B4RBBG	0	29.4	12
B4RYYB	1	0	adult		B4RBGB	1	0	12
B4RYYB	0	3.2	adult		B4RBGB	0	3.2	12
B4RYYB	0	14.1	adult		B4RBGB	0	14.1	12
B4RYYB	0	24.8	adult		B4RBGB	0	24.8	12
B4RYYB	0	29.4	adult		B4RBGB	0	29.4	12
B4RYYW	1	0	adult		B4RBRG	1	0	12
B4RYYW	0	3.2	adult		B4RBRG	0	3.2	12
B4RYYW	0	14.1	adult		B4RBRG	0	14.1	12
B4RYYW	0	24.8	adult		B4RBRG	0	24.8	12
B4RYYW	0	29.4	adult		B4RBRG	0	29.4	12
B4WBBB	1	0	adult		B4RBWG	1	0	12
B4WBBB	0	3.2	adult		B4RBWG	0	3.2	12
B4WBBB	0	14.1	adult		B4RBWG	0	14.1	12
B4WBBB	0	24.8	adult		B4RBWG	0	24.8	12
B4WBBB	0	29.4	adult		B4RBWG	0	29.4	12
B4WBBG	1	0	adult		B4RBWR	1	0	12
B4WBBG	0	11.2	adult		B4RBWR	0	3.2	12
B4WBBG	0	14.1	adult		B4RBWR	0	14.1	12
B4WBBG	0	14.5	adult		B4RBWR	0	24.8	12
B4WBBG	0	20.5	adult		B4RBWR	0	29.4	12
B4WBBW	1	0	adult		B4RBWR	1	0	13
B4WBBW	0	11.2	adult		B4RBWR	0	3.2	13
B4WBBW	0	14.1	adult		B4RBWR	0	14.1	13
B4WBBW	0	14.5	adult		B4RBWR	0	24.8	13
B4WBBW	0	20.5	adult		B4RBWR	0	29.4	13
B4WBBY	1	0	adult		B4RBYB	1	0	12
B4WBBY	0	3.2	adult		B4RBYB	0	3.2	12
B4WBBY	0	14.1	adult		B4RBYB	0	14.1	12
B4WBBY	0	24.8	adult		B4RBYB	0	24.8	12
B4WBBY	0	29.4	adult		B4RBYB	0	29.4	12
B4WBRB	1	0	adult		B4RBYW	1	0	12
B4WBRB	0	3.2	adult		B4RBYW	0	3.2	12
B4WBRB	0	14.1	adult		B4RBYW	0	14.1	12
B4WBRB	0	24.8	adult		B4RBYW	0	24.8	12
B4WBRB	0	29.4	adult		B4RBYW	0	29.4	12
B4WBRW	1	0	adult		B4RBYY	1	0	12
B4WBRW	0	3.2	adult		B4RBYY	0	3.2	12
B4WBRW	0	14.1	adult		B4RBYY	0	14.1	12
B4WBRW	0	24.8	adult		B4RBYY	0	24.8	12
B4WBRW	0	29.4	adult		B4RBYY	0	29.4	12
B4WBRY	1	0	adult		B4RBYY	1	0	13
B4WBRY	0	3.2	adult		B4RBYY	0	3.2	13
B4WBRY	0	14.1	adult		B4RBYY	0	14.1	13
B4WBRY	0	24.8	adult		B4RBYY	0	24.8	13
B4WBRY	0	29.4	adult		B4RBYY	0	29.4	13
B4WBWB	1	0	adult		B4RGBB	1	0	12
B4WBWB	0	3.2	adult		B4RGBB	0	3.2	12
B4WBWB	0	14.1	adult		B4RGBB	0	14.1	12
B4WBWB	0	24.8	adult		B4RGBB	0	24.8	12
B4WBWB	0	29.4	adult		B4RGBB	0	29.4	12
B4WBWG	0	0	adult		B4RGBG	1	0	13
B4WBWG	1	11.2	adult		B4RGBG	0	3.2	13
B4WBWG	0	14.1	adult		B4RGBG	0	14.1	13
B4WBWG	1	14.5	adult		B4RGBG	0	24.8	13
B4WBWG	0	20.5	adult		B4RGBG	0	29.4	13
B4WBWR	1	0	adult		B4RGBW	1	0	12
B4WBWR	0	3.2	adult		B4RGBW	0	3.2	12
B4WBWR	0	14.1	adult		B4RGBW	0	14.1	12
B4WBWR	0	24.8	adult		B4RGBW	0	24.8	12
B4WBWR	0	29.4	adult		B4RGBW	0	29.4	12
B4WBYG	1	0	adult		B4RGRB	1	0	12
B4WBYG	0	11.2	adult		B4RGRB	0	3.2	12
B4WBYG	0	14.1	adult		B4RGRB	0	14.1	12
B4WBYG	0	14.5	adult		B4RGRB	0	24.8	12
B4WBYG	0	20.5	adult		B4RGRB	0	29.4	12
B4WGRB	1	0	adult		B4RGRB	1	0	13
B4WGRB	0	11.2	adult		B4RGRB	0	3.2	13
B4WGRB	0	14.1	adult		B4RGRB	0	14.1	13
B4WGRB	0	14.5	adult		B4RGRB	0	24.8	13
B4WGRB	0	20.5	adult		B4RGRB	0	29.4	13
B4WGYB	1	0	adult		B4RRRB	1	0	12
B4WGYB	0	11.2	adult		B4RRRB	0	3.2	12
B4WGYB	0	14.1	adult		B4RRRB	0	14.1	12
B4WGYB	0	14.5	adult		B4RRRB	0	24.8	12
B4WGYB	0	20.5	adult		B4RRRB	0	29.4	12
B4WRBB	1	0	adult		B4RRRR	1	0	12
B4WRBB	0	11.2	adult		B4RRRR	0	3.2	12
B4WRBB	0	14.1	adult		B4RRRR	0	14.1	12
B4WRBB	0	14.5	adult		B4RRRR	0	24.8	12
B4WRBB	0	20.5	adult		B4RRRR	0	29.4	12
B4WRBR	1	0	adult		B4RRRW	1	0	12
B4WRBR	0	11.2	adult		B4RRRW	0	3.2	12
B4WRBR	0	14.1	adult		B4RRRW	0	14.1	12
B4WRBR	0	14.5	adult		B4RRRW	0	24.8	12
B4WRBR	0	20.5	adult		B4RRRW	0	29.4	12
B4WRRY	0	0	adult		B4RRWR	1	0	12
B4WRRY	0	11.2	adult		B4RRWR	0	3.2	12
B4WRRY	0	14.1	adult		B4RRWR	0	14.1	12
B4WRRY	1	14.5	adult		B4RRWR	0	24.8	12
B4WRRY	0	20.5	adult		B4RRWR	0	29.4	12
B4WRRW	0	0	adult		B4RRWW	1	0	12
B4WRRW	1	11.2	adult		B4RRWW	0	3.2	12
B4WRRW	0	14.1	adult		B4RRWW	0	14.1	12
B4WRRW	0	14.5	adult		B4RRWW	0	24.8	12
B4WRRW	0	20.5	adult		B4RRWW	0	29.4	12
B4WRWY	1	0	adult		B4RRYY	1	0	12
B4WRWY	0	11.2	adult		B4RRYY	0	3.2	12
B4WRWY	0	14.1	adult		B4RRYY	0	14.1	12
B4WRWY	0	14.5	adult		B4RRYY	0	24.8	12
B4WRWY	0	20.5	adult		B4RRYY	0	29.4	12
B4WRYB	0	0	adult		B4RWBG	1	0	12
B4WRYB	0	11.2	adult		B4RWBG	0	3.2	12
B4WRYB	0	14.1	adult		B4RWBG	0	14.1	12
B4WRYB	1	14.5	adult		B4RWBG	0	24.8	12
B4WRYB	0	20.5	adult		B4RWBG	0	29.4	12
B4WWBB	0	0	adult		B4RWBG	1	0	13
B4WWBB	0	11.2	adult		B4RWBG	0	3.2	13
B4WWBB	0	14.1	adult		B4RWBG	0	14.1	13
B4WWBB	1	14.5	adult		B4RWBG	0	24.8	13
B4WWBB	0	20.5	adult		B4RWBG	0	29.4	13
B4WWBR	1	0	adult		B4RWGB	1	0	13
B4WWBR	0	11.2	adult		B4RWGB	0	3.2	13
B4WWBR	0	14.1	adult		B4RWGB	0	14.1	13
B4WWBR	0	14.5	adult		B4RWGB	0	24.8	13
B4WWBR	0	20.5	adult		B4RWGB	0	29.4	13
B4WWRB	1	0	adult		B4RWRW	1	0	12
B4WWRB	0	11.2	adult		B4RWRW	0	14.5	12
B4WWRB	0	14.1	adult		B4RWRW	0	21.9	12
B4WWRB	0	14.5	adult		B4RWRW	0	24.8	12
B4WWRB	0	20.5	adult		B4RWWB	1	0	12
B4WWRR	1	0	adult		B4RWWB	0	3.2	12
B4WWRR	0	11.2	adult		B4RWWB	0	14.1	12
B4WWRR	0	14.1	adult		B4RWWB	0	24.8	12
B4WWRR	0	14.5	adult		B4RWWB	0	29.4	12
B4WWRR	0	20.5	adult		B4RWWW	1	0	12
B4WWYB	1	0	adult		B4RWWW	0	3.2	12
B4WWYB	0	11.2	adult		B4RWWW	0	11.2	12
B4WWYB	0	14.1	adult		B4RWWW	0	21.9	12
B4WWYB	0	14.5	adult		B4RWWW	0	26.8	12
B4WWYB	0	20.5	adult		B4RWWW	1	0	13
B4WYBR	1	0	adult		B4RWWW	0	3.2	13
B4WYBR	0	3.2	adult		B4RWWW	0	11.2	13
B4WYBR	0	14.1	adult		B4RWWW	0	21.9	13
B4WYBR	0	24.8	adult		B4RWWW	0	26.8	13
B4WYBR	0	29.4	adult		B4RWWY	1	0	12
B4WYRR	0	0	adult		B4RWWY	0	3.2	12
B4WYRR	1	3.2	adult		B4RWWY	0	11.2	12
B4WYRR	0	14.1	adult		B4RWWY	0	21.9	12
B4WYRR	0	24.8	adult		B4RWWY	0	26.8	12
B4WYRR	0	29.4	adult		B4RWYW	1	0	12
B4WYRY	1	0	adult		B4RWYW	0	3.2	12
B4WYRY	0	3.2	adult		B4RWYW	0	14.1	12
B4WYRY	0	14.1	adult		B4RWYW	0	24.8	12
B4WYRY	0	24.8	adult		B4RWYW	0	29.4	12
B4WYRY	0	29.4	adult		B4RWYW	0	0	13
B4WYWB	1	0	adult		B4RWYW	1	3.2	13
B4WYWB	0	3.2	adult		B4RWYW	0	14.1	13
B4WYWB	0	14.1	adult		B4RWYW	0	24.8	13
B4WYWB	0	24.8	adult		B4RWYW	0	29.4	13
B4WYWB	0	29.4	adult		B4RYBG	1	0	12
B4WYWR	1	0	adult		B4RYBG	0	3.2	12
B4WYWR	0	3.2	adult		B4RYBG	0	14.1	12
B4WYWR	0	14.1	adult		B4RYBG	0	24.8	12
B4WYWR	0	24.8	adult		B4RYBG	0	29.4	12
B4WYWR	0	29.4	adult		B4RYYB	1	0	12
B4WYWY	1	0	adult		B4RYYB	0	3.2	12
B4WYWY	0	3.2	adult		B4RYYB	0	14.1	12
B4WYWY	0	14.1	adult		B4RYYB	0	24.8	12
B4WYWY	0	24.8	adult		B4RYYB	0	29.4	12
B4WYWY	0	29.4	adult		B4RYYB	1	0	13
B4WYYB	1	0	adult		B4RYYB	0	3.2	13
B4WYYB	0	3.2	adult		B4RYYB	0	14.1	13
B4WYYB	0	14.1	adult		B4RYYB	0	24.8	13
B4WYYB	0	24.8	adult		B4RYYB	0	29.4	13
B4WYYB	0	29.4	adult		B4RYYW	1	0	12
B4WYYW	1	0	adult		B4RYYW	0	3.2	12
B4WYYW	0	3.2	adult		B4RYYW	0	14.1	12
B4WYYW	0	14.1	adult		B4RYYW	0	24.8	12
B4WYYW	0	24.8	adult		B4RYYW	0	29.4	12
B4WYYW	0	29.4	adult		B4WBBB	0	0	12
B4YBRR	1	0	adult		B4WBBB	1	3.2	12
B4YBRR	0	3.2	adult		B4WBBB	0	14.1	12
B4YBRR	0	14.1	adult		B4WBBB	0	24.8	12
B4YBRR	0	24.8	adult		B4WBBB	0	29.4	12
B4YBRR	0	29.4	adult		B4WBBG	1	0	12
B4YBRW	1	0	adult		B4WBBG	0	11.2	12
B4YBRW	0	11.2	adult		B4WBBG	0	14.1	12
B4YBRW	0	14.1	adult		B4WBBG	0	14.5	12
B4YBRW	0	14.5	adult		B4WBBG	0	20.5	12
B4YBRW	0	20.5	adult		B4WBBY	1	0	12
B4YBWG	1	0	adult		B4WBBY	0	3.2	12
B4YBWG	0	11.2	adult		B4WBBY	0	14.1	12
B4YBWG	0	14.1	adult		B4WBBY	0	24.8	12
B4YBWG	0	14.5	adult		B4WBBY	0	29.4	12
B4YBWG	0	20.5	adult		B4WBGG	1	0	12
B4YBWY	1	0	adult		B4WBGG	0	14.5	12
B4YBWY	0	11.2	adult		B4WBGG	0	21.9	12
B4YBWY	0	14.1	adult		B4WBGG	0	24.8	12
B4YBWY	0	14.5	adult		B4WBRB	1	0	12
B4YBWY	0	20.5	adult		B4WBRB	0	3.2	12
B4YBYB	0	0	adult		B4WBRB	0	14.1	12
B4YBYB	1	3.2	adult		B4WBRB	0	24.8	12
B4YBYB	0	11.2	adult		B4WBRB	0	29.4	12
B4YBYB	0	21.9	adult		B4WBRW	1	0	12
B4YBYB	0	26.8	adult		B4WBRW	0	3.2	12
B4YBYG	1	0	adult		B4WBRW	0	14.1	12
B4YBYG	0	11.2	adult		B4WBRW	0	24.8	12
B4YBYG	0	14.1	adult		B4WBRW	0	29.4	12
B4YBYG	0	14.5	adult		B4WBRW	1	0	13
B4YBYG	0	20.5	adult		B4WBRW	0	3.2	13
B4YBYY	0	0	adult		B4WBRW	0	14.1	13
B4YBYY	0	3.2	adult		B4WBRW	0	24.8	13
B4YBYY	1	11.2	adult		B4WBRW	0	29.4	13
B4YBYY	0	21.9	adult		B4WBRY	1	0	12
B4YBYY	0	26.8	adult		B4WBRY	0	3.2	12
B4YGBB	1	0	adult		B4WBRY	0	14.1	12
B4YGBB	0	11.2	adult		B4WBRY	0	24.8	12
B4YGBB	0	14.1	adult		B4WBRY	0	29.4	12
B4YGBB	0	14.5	adult		B4WBWB	1	0	12
B4YGBB	0	20.5	adult		B4WBWB	0	3.2	12
B4YGGB	1	0	adult		B4WBWB	0	14.1	12
B4YGGB	0	11.2	adult		B4WBWB	0	24.8	12
B4YGGB	0	14.1	adult		B4WBWB	0	29.4	12
B4YGGB	0	14.5	adult		B4WBWB	1	0	13
B4YGGB	0	20.5	adult		B4WBWB	0	3.2	13
B4YGWB	1	0	adult		B4WBWB	0	14.1	13
B4YGWB	0	11.2	adult		B4WBWB	0	24.8	13
B4YGWB	0	14.1	adult		B4WBWB	0	29.4	13
B4YGWB	0	14.5	adult		B4WBWG	0	0	12
B4YGWB	0	20.5	adult		B4WBWG	0	11.2	12
B4YRBB	0	0	adult		B4WBWG	0	14.1	12
B4YRBB	0	3.2	adult		B4WBWG	1	14.5	12
B4YRBB	1	11.2	adult		B4WBWG	0	20.5	12
B4YRBB	0	21.9	adult		B4WBWR	1	0	12
B4YRBB	0	26.8	adult		B4WBWR	0	3.2	12
B4YRBY	0	0	adult		B4WBWR	0	14.1	12
B4YRBY	0	3.2	adult		B4WBWR	0	24.8	12
B4YRBY	1	11.2	adult		B4WBWR	0	29.4	12
B4YRBY	0	21.9	adult		B4WBWR	1	0	13
B4YRBY	0	26.8	adult		B4WBWR	0	3.2	13
B4YRRB	1	0	adult		B4WBWR	0	14.1	13
B4YRRB	0	3.2	adult		B4WBWR	0	24.8	13
B4YRRB	0	11.2	adult		B4WBWR	0	29.4	13
B4YRRB	0	21.9	adult		B4WBYG	1	0	11
B4YRRB	0	26.8	adult		B4WBYG	0	11.2	11
B4YRRY	1	0	adult		B4WBYG	0	14.1	11
B4YRRY	0	3.2	adult		B4WBYG	0	14.5	11
B4YRRY	0	11.2	adult		B4WBYG	0	20.5	11
B4YRRY	0	21.9	adult		B4WBYG	1	0	13
B4YRRY	0	26.8	adult		B4WBYG	0	11.2	13
B4YRWY	1	0	adult		B4WBYG	0	14.1	13
B4YRWY	0	3.2	adult		B4WBYG	0	14.5	13
B4YRWY	0	11.2	adult		B4WBYG	0	20.5	13
B4YRWY	0	21.9	adult		B4WGRB	1	0	11
B4YRWY	0	26.8	adult		B4WGRB	0	11.2	11
B4YRWW	1	0	adult		B4WGRB	0	14.1	11
B4YRWW	0	3.2	adult		B4WGRB	0	14.5	11
B4YRWW	0	11.2	adult		B4WGRB	0	20.5	11
B4YRWW	0	21.9	adult		B4WGRB	1	0	12
B4YRWW	0	26.8	adult		B4WGRB	0	11.2	12
B4YRYW	0	0	adult		B4WGRB	0	14.1	12
B4YRYW	1	3.2	adult		B4WGRB	0	14.5	12
B4YRYW	0	11.2	adult		B4WGRB	0	20.5	12
B4YRYW	0	21.9	adult		B4WGYB	1	0	11
B4YRYW	0	26.8	adult		B4WGYB	0	11.2	11
B4YWBG	1	0	adult		B4WGYB	0	14.1	11
B4YWBG	0	3.2	adult		B4WGYB	0	14.5	11
B4YWBG	0	11.2	adult		B4WGYB	0	20.5	11
B4YWBG	0	21.9	adult		B4WGYB	1	0	12
B4YWBG	0	26.8	adult		B4WGYB	0	11.2	12
B4YWBB	1	0	adult		B4WGYB	0	14.1	12
B4YWBB	0	3.2	adult		B4WGYB	0	14.5	12
B4YWBB	0	11.2	adult		B4WGYB	0	20.5	12
B4YWBB	0	21.9	adult		B4WRBB	1	0	12
B4YWBB	0	26.8	adult		B4WRBB	0	11.2	12
B4YWGB	1	0	adult		B4WRBB	0	14.1	12
B4YWGB	0	11.2	adult		B4WRBB	0	14.5	12
B4YWGB	0	14.1	adult		B4WRBB	0	20.5	12
B4YWGB	0	14.5	adult		B4WRBR	1	0	12
B4YWGB	0	20.5	adult		B4WRBR	0	11.2	12
B4YWRY	1	0	adult		B4WRBR	0	14.1	12
B4YWRY	0	3.2	adult		B4WRBR	0	14.5	12
B4YWRY	0	11.2	adult		B4WRBR	0	20.5	12
B4YWRY	0	21.9	adult		B4WRRY	1	0	12
B4YWRY	0	26.8	adult		B4WRRY	0	14.5	12
B4YWWB	1	0	adult		B4WRRY	0	21.9	12
B4YWWB	0	11.2	adult		B4WRRY	0	24.8	12
B4YWWB	0	14.1	adult		B4WRRW	0	0	9
B4YWWB	0	14.5	adult		B4WRRW	1	3.2	9
B4YWWB	0	20.5	adult		B4WRRW	0	11.2	9
B4YWWR	0	0	adult		B4WRRW	0	21.9	9
B4YWWR	1	3.2	adult		B4WRRW	0	26.8	9
B4YWWR	0	11.2	adult		B4WRRW	1	0	10
B4YWWR	0	21.9	adult		B4WRRW	0	3.2	10
B4YWWR	0	26.8	adult		B4WRRW	0	11.2	10
B4YWWY	1	0	adult		B4WRRW	0	21.9	10
B4YWWY	0	3.2	adult		B4WRRW	0	26.8	10
B4YWWY	0	11.2	adult		B4WRWY	1	0	12
B4YWWY	0	21.9	adult		B4WRWY	0	11.2	12
B4YWWY	0	26.8	adult		B4WRWY	0	14.1	12
B4YWYW	1	0	adult		B4WRWY	0	14.5	12
B4YWYW	0	3.2	adult		B4WRWY	0	20.5	12
B4YWYW	0	11.2	adult		B4WRYB	1	0	12
B4YWYW	0	21.9	adult		B4WRYB	0	14.5	12
B4YWYW	0	26.8	adult		B4WRYB	0	21.9	12
B4YYBB	0	0	adult		B4WRYB	0	24.8	12
B4YYBB	0	11.2	adult		B4WWBB	0	0	12
B4YYBB	1	14.1	adult		B4WWBB	0	11.2	12
B4YYBB	0	14.5	adult		B4WWBB	0	14.1	12
B4YYBB	0	20.5	adult		B4WWBB	1	14.5	12
B4YYBR	0	0	adult		B4WWBB	0	20.5	12
B4YYBR	1	3.2	adult		B4WWBR	1	0	9
B4YYBR	0	11.2	adult		B4WWBR	0	11.2	9
B4YYBR	0	21.9	adult		B4WWBR	0	14.1	9
B4YYBR	0	26.8	adult		B4WWBR	0	14.5	9
B4YYBY	1	0	adult		B4WWBR	0	20.5	9
B4YYBY	0	3.2	adult		B4WWBR	1	0	10
B4YYBY	0	14.1	adult		B4WWBR	0	11.2	10
B4YYBY	0	24.8	adult		B4WWBR	0	14.1	10
B4YYBY	0	29.4	adult		B4WWBR	0	14.5	10
B4YYGB	1	0	adult		B4WWBR	0	20.5	10
B4YYGB	0	11.2	adult		B4WWBR	1	0	13
B4YYGB	0	14.1	adult		B4WWBR	0	11.2	13
B4YYGB	0	14.5	adult		B4WWBR	0	14.1	13
B4YYGB	0	20.5	adult		B4WWBR	0	14.5	13
B4YYGR	1	0	adult		B4WWBR	0	20.5	13
B4YYGR	0	11.2	adult		B4WWRB	1	0	12
B4YYGR	0	14.1	adult		B4WWRB	0	11.2	12
B4YYGR	0	14.5	adult		B4WWRB	0	14.1	12
B4YYGR	0	20.5	adult		B4WWRB	0	14.5	12
B4YYRR	1	0	adult		B4WWRB	0	20.5	12
B4YYRR	0	3.2	adult		B4WWRB	1	0	13
B4YYRR	0	11.2	adult		B4WWRB	0	11.2	13
B4YYRR	0	21.9	adult		B4WWRB	0	14.1	13
B4YYRR	0	26.8	adult		B4WWRB	0	14.5	13
B4YYRW	1	0	adult		B4WWRB	0	20.5	13
B4YYRW	0	3.2	adult		B4WYBR	1	0	12
B4YYRW	0	11.2	adult		B4WYBR	0	3.2	12
B4YYRW	0	21.9	adult		B4WYBR	0	14.1	12
B4YYRW	0	26.8	adult		B4WYBR	0	24.8	12
B4YYRY	1	0	adult		B4WYBR	0	29.4	12
B4YYRY	0	3.2	adult		B4WYBR	1	0	13
B4YYRY	0	11.2	adult		B4WYBR	0	3.2	13
B4YYRY	0	21.9	adult		B4WYBR	0	14.1	13
B4YYRY	0	26.8	adult		B4WYBR	0	24.8	13
G2GWYY	0	0	adult		B4WYBR	0	29.4	13
G2GWYY	1	3.2	adult		B4WYRR	1	0	12
G2GWYY	0	11.2	adult		B4WYRR	0	3.2	12
G2GWYY	0	21.9	adult		B4WYRR	0	14.1	12
G2GWYY	0	26.8	adult		B4WYRR	0	24.8	12
G2GYRG	1	0	adult		B4WYRR	0	29.4	12
G2GYRG	0	14.1	adult		B4WYRR	1	0	13
G2GYRG	0	24.8	adult		B4WYRR	0	3.2	13
G2GYRG	0	29.4	adult		B4WYRR	0	14.1	13
G2GYRG	0	3.2	adult		B4WYRR	0	24.8	13
G2RYGG	1	0	adult		B4WYRR	0	29.4	13
G2RYGG	0	11.2	adult		B4WYRY	1	0	12
G2RYGG	0	14.1	adult		B4WYRY	0	3.2	12
G2RYGG	0	14.5	adult		B4WYRY	0	14.1	12
G2RYGG	0	20.5	adult		B4WYRY	0	24.8	12
G3YYGB	1	0	adult		B4WYRY	0	29.4	12
G3YYGB	0	11.2	adult		B4WYWB	1	0	12
G3YYGB	0	14.1	adult		B4WYWB	0	3.2	12
G3YYGB	0	14.5	adult		B4WYWB	0	14.1	12
G3YYGB	0	20.5	adult		B4WYWB	0	24.8	12
B4BGRB	1	0	juvenile		B4WYWB	0	29.4	12
B4BGRB	0	14.1	juvenile		B4WYWR	1	0	12
B4BGRB	0	24.8	juvenile		B4WYWR	0	3.2	12
B4BGRB	0	29.4	juvenile		B4WYWR	0	14.1	12
B4BGRB	0	3.2	juvenile		B4WYWR	0	24.8	12
B4BGRR	1	0	juvenile		B4WYWR	0	29.4	12
B4BGRR	0	14.1	juvenile		B4WYWY	1	0	12
B4BGRR	0	24.8	juvenile		B4WYWY	0	3.2	12
B4BGRR	0	29.4	juvenile		B4WYWY	0	14.1	12
B4BGRR	0	3.2	juvenile		B4WYWY	0	24.8	12
B4BGRW	1	0	juvenile		B4WYWY	0	29.4	12
B4BGRW	0	14.1	juvenile		B4WYYB	1	0	12
B4BGRW	0	24.8	juvenile		B4WYYB	0	3.2	12
B4BGRW	0	29.4	juvenile		B4WYYB	0	14.1	12
B4BGRW	0	3.2	juvenile		B4WYYB	0	24.8	12
B4BGWY	1	0	juvenile		B4WYYB	0	29.4	12
B4BGWY	0	14.1	juvenile		B4WYYB	1	0	13
B4BGWY	0	24.8	juvenile		B4WYYB	0	3.2	13
B4BGWY	0	29.4	juvenile		B4WYYB	0	14.1	13
B4BGWY	0	3.2	juvenile		B4WYYB	0	24.8	13
B4BGYB	1	0	juvenile		B4WYYB	0	29.4	13
B4BGYB	0	3.2	juvenile		B4WYYW	1	0	12
B4BGYB	0	11.2	juvenile		B4WYYW	0	3.2	12
B4BGYB	0	21.9	juvenile		B4WYYW	0	14.1	12
B4BGYB	0	26.8	juvenile		B4WYYW	0	24.8	12
B4BGYR	0	0	juvenile		B4WYYW	0	29.4	12
B4BGYR	1	3.2	juvenile		B4WYYW	1	0	13
B4BGYR	0	14.1	juvenile		B4WYYW	0	3.2	13
B4BGYR	0	24.8	juvenile		B4WYYW	0	14.1	13
B4BGYR	0	29.4	juvenile		B4WYYW	0	24.8	13
B4GBRY	1	0	juvenile		B4WYYW	0	29.4	13
B4GBRY	0	3.2	juvenile		B4YBRW	1	0	12
B4GBRY	0	14.1	juvenile		B4YBRW	0	11.2	12
B4GBRY	0	24.8	juvenile		B4YBRW	0	14.1	12
B4GBRY	0	29.4	juvenile		B4YBRW	0	14.5	12
B4GBWY	1	0	juvenile		B4YBRW	0	20.5	12
B4GBWY	0	3.2	juvenile		B4YBWG	1	0	12
B4GBWY	0	14.1	juvenile		B4YBWG	0	11.2	12
B4GBWY	0	24.8	juvenile		B4YBWG	0	14.1	12
B4GBWY	0	29.4	juvenile		B4YBWG	0	14.5	12
B4GGGB	1	0	juvenile		B4YBWG	0	20.5	12
B4GGGB	0	3.2	juvenile		B4YBWG	1	0	13
B4GGGB	0	14.1	juvenile		B4YBWG	0	11.2	13
B4GGGB	0	24.8	juvenile		B4YBWG	0	14.1	13
B4GGGB	0	29.4	juvenile		B4YBWG	0	14.5	13
B4RWBG	1	0	juvenile		B4YBWG	0	20.5	13
B4RWBG	0	3.2	juvenile		B4YBYG	1	0	12
B4RWBG	0	14.1	juvenile		B4YBYG	0	11.2	12
B4RWBG	0	24.8	juvenile		B4YBYG	0	14.1	12
B4RWBG	0	29.4	juvenile		B4YBYG	0	14.5	12
B4RYBB	0	0	juvenile		B4YBYG	0	20.5	12
B4RYBB	1	3.2	juvenile		B4YBYY	0	0	12
B4RYBB	0	11.2	juvenile		B4YBYY	0	3.2	12
B4RYBB	0	21.9	juvenile		B4YBYY	1	11.2	12
B4RYBB	0	26.8	juvenile		B4YBYY	0	21.9	12
B4WBGG	0	0	juvenile		B4YBYY	0	26.8	12
B4WBGG	0	11.2	juvenile		B4YGBB	1	0	12
B4WBGG	0	14.1	juvenile		B4YGBB	0	11.2	12
B4WBGG	1	14.5	juvenile		B4YGBB	0	14.1	12
B4WBGG	0	20.5	juvenile		B4YGBB	0	14.5	12
B4YGBY	1	0	juvenile		B4YGBB	0	20.5	12
B4YGBY	0	11.2	juvenile		B4YGBY	1	0	12
B4YGBY	0	14.1	juvenile		B4YGBY	0	11.2	12
B4YGBY	0	14.5	juvenile		B4YGBY	0	14.1	12
B4YGBY	0	20.5	juvenile		B4YGBY	0	14.5	12
B4YGYB	1	0	juvenile		B4YGBY	0	20.5	12
B4YGYB	0	11.2	juvenile		B4YGGB	1	0	12
B4YGYB	0	14.1	juvenile		B4YGGB	0	11.2	12
B4YGYB	0	14.5	juvenile		B4YGGB	0	14.1	12
B4YGYB	0	20.5	juvenile		B4YGGB	0	14.5	12
B4YRYR	0	0	juvenile		B4YGGB	0	20.5	12
B4YRYR	0	3.2	juvenile		B4YGWB	1	0	12
B4YRYR	1	11.2	juvenile		B4YGWB	0	11.2	12
B4YRYR	0	21.9	juvenile		B4YGWB	0	14.1	12
B4YRYR	0	26.8	juvenile		B4YGWB	0	14.5	12
B4YWBB	0	0	juvenile		B4YGWB	0	20.5	12
B4YWBB	0	3.2	juvenile		B4YGYB	1	0	11
B4YWBB	1	11.2	juvenile		B4YGYB	0	11.2	11
B4YWBB	0	21.9	juvenile		B4YGYB	0	14.1	11
B4YWBB	0	26.8	juvenile		B4YGYB	0	14.5	11
B4YWYB	1	0	juvenile		B4YGYB	0	20.5	11
B4YWYB	0	3.2	juvenile		B4YRBB	1	0	12
B4YWYB	0	11.2	juvenile		B4YRBB	0	11.2	12
B4YWYB	0	21.9	juvenile		B4YRBB	0	14.1	12
B4YWYB	0	26.8	juvenile		B4YRBB	0	14.5	12
B4YYBG	1	0	juvenile		B4YRBB	0	20.5	12
B4YYBG	0	11.2	juvenile		B4YRRY	1	0	12
B4YYBG	0	14.1	juvenile		B4YRRY	0	3.2	12
B4YYBG	0	14.5	juvenile		B4YRRY	0	11.2	12
B4YYBG	0	20.5	juvenile		B4YRRY	0	21.9	12
B4YYBR	1	0	juvenile		B4YRRY	0	26.8	12
B4YYBR	0	3.2	juvenile		B4YRWR	1	0	12
B4YYBR	0	11.2	juvenile		B4YRWR	0	3.2	12
B4YYBR	0	21.9	juvenile		B4YRWR	0	11.2	12
B4YYBR	0	26.8	juvenile		B4YRWR	0	21.9	12
Y4YRWW	0	0	juvenile		B4YRWR	0	26.8	12
Y4YRWW	0	11.2	juvenile		B4YRWR	1	0	12
Y4YRWW	1	14.1	juvenile		B4YRWR	0	3.2	12
Y4YRWW	0	14.5	juvenile		B4YRWR	0	11.2	12
Y4YRWW	0	20.5	juvenile		B4YRWR	0	21.9	12
					B4YRWR	0	26.8	12
					B4YRWW	1	0	12
					B4YRWW	0	3.2	12
					B4YRWW	0	11.2	12
					B4YRWW	0	21.9	12
					B4YRWW	0	26.8	12
					B4YRWW	1	0	12
					B4YRWW	0	3.2	12
					B4YRWW	0	11.2	12
					B4YRWW	0	21.9	12
					B4YRWW	0	26.8	12
					B4YRYR	0	0	12
					B4YRYR	1	11.2	12
					B4YRYR	0	14.1	12
					B4YRYR	0	14.5	12
					B4YRYR	0	20.5	12
					B4YRYW	0	0	12
					B4YRYW	1	3.2	12
					B4YRYW	0	11.2	12
					B4YRYW	0	21.9	12
					B4YRYW	0	26.8	12
					B4YWBB	0	0	12
					B4YWBB	1	11.2	12
					B4YWBB	0	14.1	12
					B4YWBB	0	14.5	12
					B4YWBB	0	20.5	12
					B4YWBG	0	0	12
					B4YWBG	1	11.2	12
					B4YWBG	0	14.1	12
					B4YWBG	0	14.5	12
					B4YWBG	0	20.5	12
					B4YWGB	1	0	12
					B4YWGB	0	11.2	12
					B4YWGB	0	14.1	12
					B4YWGB	0	14.5	12
					B4YWGB	0	20.5	12
					B4YWGB	1	0	12
					B4YWGB	0	11.2	12
					B4YWGB	0	14.1	12
					B4YWGB	0	14.5	12
					B4YWGB	0	20.5	12
					B4YWRY	1	0	12
					B4YWRY	0	3.2	12
					B4YWRY	0	11.2	12
					B4YWRY	0	21.9	12
					B4YWRY	0	26.8	12
					B4YWRY	0	0	13
					B4YWRY	1	11.2	13
					B4YWRY	0	14.1	13
					B4YWRY	0	14.5	13
					B4YWRY	0	20.5	13
					B4YWWB	1	0	12
					B4YWWB	0	11.2	12
					B4YWWB	0	14.1	12
					B4YWWB	0	14.5	12
					B4YWWB	0	20.5	12
					B4YWWR	1	0	12
					B4YWWR	0	3.2	12
					B4YWWR	0	14.1	12
					B4YWWR	0	24.8	12
					B4YWWR	0	29.4	12
					B4YWWR	1	0	13
					B4YWWR	0	3.2	13
					B4YWWR	0	14.1	13
					B4YWWR	0	24.8	13
					B4YWWR	0	29.4	13
					B4YWYB	0	0	13
					B4YWYB	1	3.2	13
					B4YWYB	0	11.2	13
					B4YWYB	0	21.9	13
					B4YWYB	0	26.8	13
					B4YWYW	1	0	12
					B4YWYW	0	3.2	12
					B4YWYW	0	11.2	12
					B4YWYW	0	21.9	12
					B4YWYW	0	26.8	12
					B4YWYW	1	0	13
					B4YWYW	0	3.2	13
					B4YWYW	0	11.2	13
					B4YWYW	0	21.9	13
					B4YWYW	0	26.8	13
					B4YYBB	0	0	12
					B4YYBB	0	11.2	12
					B4YYBB	1	14.1	12
					B4YYBB	0	14.5	12
					B4YYBB	0	20.5	12
					B4YYBY	1	0	12
					B4YYBY	0	3.2	12
					B4YYBY	0	14.1	12
					B4YYBY	0	24.8	12
					B4YYBY	0	29.4	12
					B4YYGB	1	0	12
					B4YYGB	0	11.2	12
					B4YYGB	0	14.1	12
					B4YYGB	0	14.5	12
					B4YYGB	0	20.5	12
					B4YYRR	1	0	12
					B4YYRR	0	3.2	12
					B4YYRR	0	11.2	12
					B4YYRR	0	21.9	12
					B4YYRR	0	26.8	12
					B4YYRW	0	0	12
					B4YYRW	1	3.2	12
					B4YYRW	0	11.2	12
					B4YYRW	0	21.9	12
					B4YYRW	0	26.8	12
					B4YYRY	1	0	12
					B4YYRY	0	3.2	12
					B4YYRY	0	11.2	12
					B4YYRY	0	21.9	12
					B4YYRY	0	26.8	12
					B4YYRY	1	0	13
					B4YYRY	0	3.2	13
					B4YYRY	0	11.2	13
					B4YYRY	0	21.9	13
					B4YYRY	0	26.8	13
					G2GWYY	1	0	12
					G2GWYY	0	3.2	12
					G2GWYY	0	11.2	12
					G2GWYY	0	21.9	12
					G2GWYY	0	26.8	12
					G2GWYY	1	0	13
					G2GWYY	0	3.2	13
					G2GWYY	0	14.1	13
					G2GWYY	0	24.8	13
					G2GWYY	0	29.4	13
					G2GYRG	1	0	12
					G2GYRG	0	3.2	12
					G2GYRG	0	14.1	12
					G2GYRG	0	24.8	12
					G2GYRG	0	29.4	12
					G2RYGG	1	0	12
					G2RYGG	0	11.2	12
					G2RYGG	0	14.1	12
					G2RYGG	0	14.5	12
					G2RYGG	0	20.5	12
					G3YYGB	1	0	12
					G3YYGB	0	11.2	12
					G3YYGB	0	14.1	12
					G3YYGB	0	14.5	12
					G3YYGB	0	20.5	12

## Sheet: Tests
1Y vs. MY	d.f.	chi2	p		1Y vs. MY	d.f.	Z	p
All	1	15.86	<0,001		adults		2.59	<0.01	Wilcoxson	1Y	0.994+/-0.004	N=101	MY	0.985+/-0.003	N=101
only juv	1	2.22	>0,1
only ad	1	32.08	<0,001
Ad vs. Juv	d.f.	chi2	p		SFI: Ad vs. Juv	d.f.	Z	p
1Y	1	6.69	<0,01		1st year		3.56	<0.001	MW	Ad	0.997+/-0.002	N=126	Juv	0.975+/-0.009	N=34
MY	1	0.82	>0,2		Pairwise-juvs		1.99	<0,05	Wilcoxson	1st	0.977+/-0.009	N=24	2nd	0.995+/-0.005	N=24
					SFI: M vs. F	d.f.	Z	p
					Only 1st year		2.15	<0.05	MW	M	0.999+/-0.001	N=64	F	0.991+/-0.005	N=38
					All years available		2.69	<0.01	MW	M	0.998+/-0.001	N=114	F	0.984+/-0.005	N=81
Correlation with distance			Equation		SFI: entre áreas	d.f.	H	p
1Y	R2=0.74, n=9, p<0.01		Y=0.0632-0.0024X			3,170	6.44	p>0.05	KW
MY	R2=0.74, n=9, p<0.01		Y=0.1612-0.0062X
